# Supplementary material for: Comparative Profiling of Hot and Cold Brew Coffee Flavor Using Chromatographic and Sensory Approaches
Source: Foods. 2022 Sep 22;11(19):2968. doi: 10.3390/foods11192968 (PMC9562860; doi:10.3390/foods11192968)
Supplement: Supplementary file 1 [file foods-11-02968-s001.zip]

Archive with 1 entries (1 files):
- foods-1895011-supplementary.pdf
